# Supplementary material for: A high-quality chromosomal genome assembly of the sea cucumber Chiridota heheva and its hydrothermal adaptation
Source: Gigascience. 2024 Jan 4;13:giad107. doi: 10.1093/gigascience/giad107 (PMC10764150; doi:10.1093/gigascience/giad107)
Supplement: giad107_Supplemental_Files [file giad107_supplemental_files.zip]

Archive with 10 entries (10 files):
- Supplementary Figure S1..png
- Supplementary Figure. S2..png
- Supplementary Table S1..xlsx
- Supplementary Table S2..xlsx
- Supplementary Table S3..xlsx
- Supplementary Table S4..xlsx
- Supplementary Table S5..xlsx
- Supplementary Table S6..xlsx
- Supplementary Table S7..xlsx
- Supplementary text S1 Commands for analyses_revised2.docx
