# Supplementary material for: A high-quality chromosomal genome assembly of the sea cucumber Chiridota heheva and its hydrothermal adaptation
Source: Gigascience. 2024 Jan 4;13:giad107. doi: 10.1093/gigascience/giad107 (PMC10764150; doi:10.1093/gigascience/giad107)
Supplement: giad107_Supplemental_Files [file giad107_supplemental_files.zip › Supplementary Table S1..xlsx]

## Sheet: Sheet1
Table S1 Data sets used for the ten species in phylogenomic analysis.
Taxon	Database	Assembly version	Assembly level	Project number
Homo sapiens	NCBI	GRCh38.p14	Chromosome	PRJNA168, PRJNA31257
Anneissia japonica	NCBI	ASM1163010v1	Scaffold	PRJNA615663
Acanthaster planci	NCBI	OKI-Apl_1.0	Scaffold	PRJNA397419, PRJDB3175
Asterias rubens	NCBI	eAstRub1.3	Chromosome	PRJNA626669, PRJEB33974
Plazaster borealis	NCBI	ASM2101432v1	Chromosome	PRJNA776097
Ophiothrix spiculata	NCBI	Ospi.un_1.0	Scaffold	PRJNA182997
Strongylocentrotus purpuratus	NCBI	Spur_5.0	Scaffold	PRJNA13728, PRJNA10736
Lytechinus variegatus	NCBI	Lvar_3.0	Chromosome	PRJNA729485
Apostichopus japonicus	CNGBdb	AJH1.0	Chromosome	CNP0002776
Chiridota heheva	This study	ChheH_1.0	Chromosome	This study
