# Supplementary material for: A high-quality chromosomal genome assembly of the sea cucumber Chiridota heheva and its hydrothermal adaptation
Source: Gigascience. 2024 Jan 4;13:giad107. doi: 10.1093/gigascience/giad107 (PMC10764150; doi:10.1093/gigascience/giad107)
Supplement: giad107_Supplemental_Files [file giad107_supplemental_files.zip › Supplementary Table S2..xlsx]

## Sheet: Sheet1
Table S2 Statistics of raw sequencing data.
Read type	HiFi	Hi-C	RNA
Read number (pairs)	1825026	531973240	88732502
Read base	29248404015	159591972000	13629440000
Depth	20.3857	111.233
