# Supplementary material for: A high-quality chromosomal genome assembly of the sea cucumber Chiridota heheva and its hydrothermal adaptation
Source: Gigascience. 2024 Jan 4;13:giad107. doi: 10.1093/gigascience/giad107 (PMC10764150; doi:10.1093/gigascience/giad107)
Supplement: giad107_Supplemental_Files [file giad107_supplemental_files.zip › Supplementary Table S3..xlsx]

## Sheet: Sheet1
Table S3. Statistics of repetivite elements percwntage in related echinoderms.
Taxon	Percentage of repetitive genes
Anneissia japonica	0.3648
Acanthaster planci	0.204
Asterias rubens	0.3677
Plazaster borealis	0.5105
Ophiothrix spiculata	0.3587
Strongylocentrotus purpuratus	0.2473
Lytechinus variegatus	0.4119
Apostichopus japonicus	0.272
Paelopatides sp. Yap (Yap Trench)	0.7393
Chiridota heheva (Haima Cold Seep)	0.5664
Chiridota heheva (Kairei Vent)	0.708
