# Supplementary material for: A high-quality chromosomal genome assembly of the sea cucumber Chiridota heheva and its hydrothermal adaptation
Source: Gigascience. 2024 Jan 4;13:giad107. doi: 10.1093/gigascience/giad107 (PMC10764150; doi:10.1093/gigascience/giad107)
Supplement: giad107_Supplemental_Files [file giad107_supplemental_files.zip › Supplementary Table S4..xlsx]

## Sheet: Sheet1
ID	Category	Description	p-value
Top 10 GO enrichmental terms in every category showed on figure
GO:0097159	Molecular function	organic cyclic compound binding	0.000319278
GO:0003676	Molecular function	nucleic acid binding	1.68128e-19
GO:0004888	Molecular function	transmembrane signaling receptor activity	7.58421e-10
GO:0016782	Molecular function	transferase activity, transferring sulfur-containing groups	3.7905e-19
GO:0016705	Molecular function	oxidoreductase activity, acting on paired donors, with incorporation or reduction of molecular oxygen	4.37304e-08
GO:0005506	Molecular function	iron ion binding	2.55579e-08
GO:0020037	Molecular function	heme binding	3.25184e-08
GO:0046873	Molecular function	metal ion transmembrane transporter activity	0.00481734
GO:0015081	Molecular function	sodium ion transmembrane transporter activity	1.15187e-07
GO:0005200	Molecular function	structural constituent of cytoskeleton	3.41185e-10
GO:0016020	Cellular component	membrane	5.1949e-08
GO:0043228	Cellular component	non-membrane-bounded organelle	2.17938e-06
GO:0000786	Cellular component	nucleosome	1.66522e-41
GO:0044815	Cellular component	DNA packaging complex	5.67994e-41
GO:0032993	Cellular component	protein-DNA complex	1.88523e-40
GO:0005694	Cellular component	chromosome	2.69443e-26
GO:0005794	Cellular component	Golgi apparatus	3.00636e-08
GO:0015630	Cellular component	microtubule cytoskeleton	0.00589361
GO:0099513	Cellular component	polymeric cytoskeletal fiber	4.68846e-06
GO:0099080	Cellular component	supramolecular complex	1.79689e-05
GO:0006139	Biological process	nucleobase-containing compound metabolic process	0.000123435
GO:1901360	Biological process	organic cyclic compound metabolic process	0.00169451
GO:0090304	Biological process	nucleic acid metabolic process	4.13364e-07
GO:0006629	Biological process	lipid metabolic process	0.00396996
GO:0006310	Biological process	DNA recombination	8.5415e-21
GO:0006260	Biological process	DNA replication	1.74786e-07
GO:0006643	Biological process	membrane lipid metabolic process	3.05611e-12
GO:0030001	Biological process	metal ion transport	0.00407083
GO:0006814	Biological process	sodium ion transport	2.8134e-10
GO:0009084	Biological process	glutamine family amino acid biosynthetic process	0.00466198
other significantly GO enrichment
GO:1901363	Molecular function	heterocyclic compound binding	0.000297951
GO:0003677	Molecular function	DNA binding	2.94239e-14
GO:0038023	Molecular function	signaling receptor activity	5.45779e-08
GO:0060089	Molecular function	molecular transducer activity	6.91061e-08
GO:0004930	Molecular function	G protein-coupled receptor activity	3.7752e-11
GO:0008146	Molecular function	sulfotransferase activity	1.58948e-20
GO:0016757	Molecular function	transferase activity, transferring glycosyl groups	3.70115e-17
GO:0046983	Molecular function	protein dimerization activity	4.31434e-12
GO:0140097	Molecular function	catalytic activity, acting on DNA	9.57118e-19
GO:0016758	Molecular function	transferase activity, transferring hexosyl groups	2.18673e-17
GO:0046982	Molecular function	protein heterodimerization activity	3.59986e-26
GO:0046906	Molecular function	tetrapyrrole binding	1.03554e-07
GO:0005044	Molecular function	scavenger receptor activity	8.93575e-09
GO:0038024	Molecular function	cargo receptor activity	8.93575e-09
GO:0008417	Molecular function	fucosyltransferase activity	1.08597e-20
GO:0008236	Molecular function	serine-type peptidase activity	2.04809e-05
GO:0017171	Molecular function	serine hydrolase activity	2.04809e-05
GO:0003887	Molecular function	DNA-directed DNA polymerase activity	6.56925e-13
GO:0034061	Molecular function	DNA polymerase activity	1.21873e-12
GO:0016779	Molecular function	nucleotidyltransferase activity	3.46232e-05
GO:0001733	Molecular function	galactosylceramide sulfotransferase activity	1.36594e-21
GO:0050694	Molecular function	galactose 3-O-sulfotransferase activity	1.36594e-21
GO:0004252	Molecular function	serine-type endopeptidase activity	1.75836e-05
GO:0015077	Molecular function	monovalent inorganic cation transmembrane transporter activity	0.00222346
GO:0005261	Molecular function	cation channel activity	0.000520321
GO:0004803	Molecular function	transposase activity	8.79377e-23
GO:0005272	Molecular function	sodium channel activity	3.20652e-11
GO:0030246	Molecular function	carbohydrate binding	0.00575286
GO:0004190	Molecular function	aspartic-type endopeptidase activity	0.000200267
GO:0070001	Molecular function	aspartic-type peptidase activity	0.000200267
GO:0005125	Molecular function	cytokine activity	5.88371e-11
GO:0008373	Molecular function	sialyltransferase activity	2.46226e-05
GO:0030545	Molecular function	receptor regulator activity	0.000190702
GO:0048018	Molecular function	receptor ligand activity	0.000190702
GO:0052689	Molecular function	carboxylic ester hydrolase activity	0.00338852
GO:0004356	Molecular function	glutamate-ammonia ligase activity	6.58849e-06
GO:0016211	Molecular function	ammonia ligase activity	6.58849e-06
GO:0016880	Molecular function	acid-ammonia (or amide) ligase activity	6.58849e-06
GO:0001871	Molecular function	pattern binding	0.00492196
GO:0030247	Molecular function	polysaccharide binding	0.00492196
GO:0005199	Molecular function	structural constituent of cell wall	3.05075e-07
GO:0004623	Molecular function	phospholipase A2 activity	8.43391e-05
GO:0016500	Molecular function	protein-hormone receptor activity	5.38741e-05
GO:0004560	Molecular function	alpha-L-fucosidase activity	7.92221e-05
GO:0015928	Molecular function	fucosidase activity	7.92221e-05
GO:0017128	Molecular function	phospholipid scramblase activity	0.000718561
GO:0005548	Molecular function	phospholipid transporter activity	0.00843649
GO:0009374	Molecular function	biotin binding	0.00243447
GO:0033293	Molecular function	monocarboxylic acid binding	0.00243447
GO:0033897	Molecular function	ribonuclease T2 activity	0.00361877
GO:0016021	Cellular component	integral component of membrane	0.012121
GO:0031224	Cellular component	intrinsic component of membrane	0.0126786
GO:0043232	Cellular component	intracellular non-membrane-bounded organelle	2.17938e-06
GO:0044446	Cellular component	intracellular organelle part	0.0140589
GO:0000785	Cellular component	chromatin	5.67994e-41
GO:0044427	Cellular component	chromosomal part	3.06884e-29
GO:0005576	Cellular component	extracellular region	0.00791699
GO:0005874	Cellular component	microtubule	3.77968e-07
GO:0099081	Cellular component	supramolecular polymer	1.79689e-05
GO:0099512	Cellular component	supramolecular fiber	1.79689e-05
GO:0046483	Biological process	heterocycle metabolic process	0.000642451
GO:0006725	Biological process	cellular aromatic compound metabolic process	0.000674155
GO:0006259	Biological process	DNA metabolic process	6.11843e-49
GO:0015074	Biological process	DNA integration	1.6086e-46
GO:0007186	Biological process	G protein-coupled receptor signaling pathway	2.21571e-11
GO:1901137	Biological process	carbohydrate derivative biosynthetic process	4.18417e-21
GO:1901135	Biological process	carbohydrate derivative metabolic process	1.87864e-14
GO:0006486	Biological process	protein glycosylation	4.53767e-16
GO:0009101	Biological process	glycoprotein biosynthetic process	4.53767e-16
GO:0043413	Biological process	macromolecule glycosylation	4.53767e-16
GO:0070085	Biological process	glycosylation	4.53767e-16
GO:0009100	Biological process	glycoprotein metabolic process	1.85407e-15
GO:0044255	Biological process	cellular lipid metabolic process	9.20696e-06
GO:0009247	Biological process	glycolipid biosynthetic process	6.60886e-15
GO:0046467	Biological process	membrane lipid biosynthetic process	6.60886e-15
GO:0006664	Biological process	glycolipid metabolic process	3.05302e-14
GO:1903509	Biological process	liposaccharide metabolic process	3.05302e-14
GO:0008610	Biological process	lipid biosynthetic process	3.17253e-06
GO:0007166	Biological process	cell surface receptor signaling pathway	0.0011794
GO:0043933	Biological process	protein-containing complex subunit organization	0.00234151
GO:0015672	Biological process	monovalent inorganic cation transport	9.43243e-05
GO:0065003	Biological process	protein-containing complex assembly	0.00213027
GO:0006333	Biological process	chromatin assembly or disassembly	1.03359e-10
GO:0006325	Biological process	chromatin organization	5.81239e-07
GO:0051276	Biological process	chromosome organization	0.00170797
GO:0006313	Biological process	transposition, DNA-mediated	1.7606e-23
GO:0032196	Biological process	transposition	1.7606e-23
GO:0006334	Biological process	nucleosome assembly	2.15502e-10
GO:0031497	Biological process	chromatin assembly	2.15502e-10
GO:0034728	Biological process	nucleosome organization	3.79458e-10
GO:0006323	Biological process	DNA packaging	4.92221e-09
GO:0065004	Biological process	protein-DNA complex assembly	1.23143e-08
GO:0071103	Biological process	DNA conformation change	1.90867e-08
GO:0071824	Biological process	protein-DNA complex subunit organization	1.90867e-08
GO:0034622	Biological process	cellular protein-containing complex assembly	0.00066521
GO:0007160	Biological process	cell-matrix adhesion	3.43796e-06
GO:0031589	Biological process	cell-substrate adhesion	6.96403e-06
GO:0015908	Biological process	fatty acid transport	5.62723e-05
GO:0015909	Biological process	long-chain fatty acid transport	5.62723e-05
GO:0032309	Biological process	icosanoid secretion	5.62723e-05
GO:0046717	Biological process	acid secretion	5.62723e-05
GO:0050482	Biological process	arachidonic acid secretion	5.62723e-05
GO:0071715	Biological process	icosanoid transport	5.62723e-05
GO:1901571	Biological process	fatty acid derivative transport	5.62723e-05
GO:1903963	Biological process	arachidonate transport	5.62723e-05
GO:0015718	Biological process	monocarboxylic acid transport	0.000127658
GO:0015849	Biological process	organic acid transport	0.000127658
GO:0046942	Biological process	carboxylic acid transport	0.000127658
GO:0015711	Biological process	organic anion transport	0.0048495
GO:0016042	Biological process	lipid catabolic process	0.0126417
GO:0006541	Biological process	glutamine metabolic process	3.73753e-05
GO:0006542	Biological process	glutamine biosynthetic process	3.73753e-05
GO:0009064	Biological process	glutamine family amino acid metabolic process	0.0138298
GO:0006004	Biological process	fucose metabolic process	5.76299e-05
GO:0017121	Biological process	phospholipid scrambling	0.000531258
GO:0097035	Biological process	regulation of membrane lipid distribution	0.000531258
GO:0007009	Biological process	plasma membrane organization	0.00643746
KEGG
spu00983	Metabolism; Xenobiotics biodegradation and metabolism	Drug metabolism - other enzymes	4.04988e-11
spu00980	Metabolism; Xenobiotics biodegradation and metabolism	Metabolism of xenobiotics by cytochrome P450	2.21646e-14
spu00982	Metabolism; Xenobiotics biodegradation and metabolism	Drug metabolism - cytochrome P450	2.84703e-13
spu00600	Metabolism; Lipid metabolism	Sphingolipid metabolism	2.00868e-09
spu00830	Metabolism; Metabolism of cofactors and vitamins	Retinol metabolism	1.339e-12
spu00565	Metabolism; Lipid metabolism	Ether lipid metabolism	7.81378e-11
spu00513	Metabolism; Glycan biosynthesis and metabolism	Various types of N-glycan biosynthesis	5.6542e-09
spu00480	Metabolism; Metabolism of other amino acids	Glutathione metabolism	1.25992e-05
spu00590	Metabolism; Lipid metabolism	Arachidonic acid metabolism	3.97136e-07
spu00532	Metabolism; Glycan biosynthesis and metabolism	Glycosaminoglycan biosynthesis - chondroitin sulfate / dermatan sulfate	6.26981e-06
spu00053	Metabolism; Carbohydrate metabolism	Ascorbate and aldarate metabolism	9.51872e-06
spu00040	Metabolism; Carbohydrate metabolism	Pentose and glucuronate interconversions	5.04915e-05
spu00860	Metabolism; Metabolism of cofactors and vitamins	Porphyrin and chlorophyll metabolism	0.000139433
spu00340	Metabolism; Amino acid metabolism	Histidine metabolism	0.000809955
spu00591	Metabolism;Lipid metabolism	Linoleic acid metabolism	1.2587e-05
spu00592	Metabolism; Lipid metabolism	alpha-Linolenic acid metabolism	0.0007606
spu00511	Metabolism; Glycan biosynthesis and metabolism	Other glycan degradation	0.00212227
spu00601	Metabolism; Glycan biosynthesis and metabolism	Glycosphingolipid biosynthesis - lacto and neolacto series	0.017826
spu00430	Metabolism; Metabolism of other amino acids	Taurine and hypotaurine metabolism	0.0121212
spu04080	Environmental Information Processing; Signaling molecules and interaction	Neuroactive ligand-receptor interaction	5.26613e-10
spu04145	Cellular Processes; Transport and catabolism	Phagosome	2.28643e-08
