# Supplementary material for: A high-quality chromosomal genome assembly of the sea cucumber Chiridota heheva and its hydrothermal adaptation
Source: Gigascience. 2024 Jan 4;13:giad107. doi: 10.1093/gigascience/giad107 (PMC10764150; doi:10.1093/gigascience/giad107)
Supplement: giad107_Supplemental_Files [file giad107_supplemental_files.zip › Supplementary Table S5..xlsx]

## Sheet: Sheet1
ID	Category	Description	p-value	geneID
GO
GO:1901363	Molecular function	heterocyclic compound binding	0.0413247	TEP1, FARSA, LDHD, TTLL9, SPG7, DCLK1, FAN1, POLB, KDM2A, SIRT4, RFC2
GO:0097159	Molecular function	organic cyclic compound binding	0.0415107	TEP1, FARSA, LDHD, TTLL9, SPG7, DCLK1, FAN1, POLB, KDM2A, SIRT4, RFC2
GO:0043167	Molecular function	ion binding	0.045538	FARSA, LDHD, TTLL9, SPG7, DCLK1, BRCA1, KDM2A, SIRT4, RFC2
GO:0000166	Molecular function	nucleotide binding	0.0112324	FARSA, LDHD, TTLL9, SPG7, DCLK1, SIRT4, RFC2
GO:1901265	Molecular function	nucleoside phosphate binding	0.0112324	FARSA, LDHD, TTLL9, SPG7, DCLK1, SIRT4, RFC2
GO:0043168	Molecular function	anion binding	0.0117243	FARSA, LDHD, TTLL9, SPG7, DCLK1, SIRT4, RFC2
GO:0036094	Molecular function	small molecule binding	0.0149021	FARSA, LDHD, TTLL9, SPG7, DCLK1, SIRT4, RFC2
GO:0005524	Molecular function	ATP binding	0.0227859	FARSA, TTLL9, SPG7, DCLK1, RFC2
GO:0032559	Molecular function	adenyl ribonucleotide binding	0.0243867	FARSA, TTLL9, SPG7, DCLK1, RFC2
GO:0030554	Molecular function	adenyl nucleotide binding	0.0245038	FARSA, TTLL9, SPG7, DCLK1, RFC2
GO:0008144	Molecular function	drug binding	0.0291042	FARSATTLL9, SPG7, DCLK1, RFC2
GO:0003677	Molecular function	DNA binding	0.0439579	FAN1, POLB, KDM2A, RFC2
GO:0000049	Molecular function	tRNA binding	0.014763	FARSA
GO:0070403	Molecular function	NAD+ binding	0.016855	SIRT4
GO:0003854	Molecular function	3-beta-hydroxy-delta5-steroid dehydrogenase activity	0.0210264	SDR42E1
GO:0033764	Molecular function	steroid dehydrogenase activity, acting on the CH-OH group of donors, NAD or NADP as acceptor	0.0210264	SDR42E1
GO:0016229	Molecular function	steroid dehydrogenase activity	0.0231058	SDR42E1
GO:0071949	Molecular function	FAD binding	0.0436701	LDHD
GO:0051287	Molecular function	NAD binding	0.0457038	ZSD
GO:0008152	Biological process	metabolic process	0.0464104	SDR42E1, FARSA, LDHD, TTLL9, SPG7, LSM4, DCLK1, FAN1, BBOX1, POLB, RPS16, RFC2
GO:0006974	Biological process	cellular response to DNA damage stimulus	0.0238891	FAN1, RFC2, ESCO1, KDM2A, SIRT4, POLB
GO:0006281	Biological process	DNA repair	0.0211646	FAN1, RFC2, ESCO1, KDM2A, POLB
GO:0033554	Biological process	cellular response to stress	0.0248283	FAN1, POLB
GO:0006950	Biological process	response to stress	0.0328761	FAN1, POLB
GO:0000956	Biological process	nuclear-transcribed mRNA catabolic process	0.0201741	LSM4
GO:0006402	Biological process	mRNA catabolic process	0.0251582	LSM4
GO:0006694	Biological process	steroid biosynthetic process	0.0276414	SDR42E1
GO:0006401	Biological process	RNA catabolic process	0.0325902	LSM4
GO:0008202	Biological process	steroid metabolic process	0.0325902	SDR42E1
KEGG
spu00970	Genetic Information Processing; Translation	Aminoacyl-tRNA biosynthesis	0.0201384	FARSA, PSTK
spu03460	Genetic Information Processing; Replication and repair	Fanconi anemia pathway	0.0259065	FAN1, BRCA1
