# Supplementary material for: A high-quality chromosomal genome assembly of the sea cucumber Chiridota heheva and its hydrothermal adaptation
Source: Gigascience. 2024 Jan 4;13:giad107. doi: 10.1093/gigascience/giad107 (PMC10764150; doi:10.1093/gigascience/giad107)
Supplement: giad107_Supplemental_Files [file giad107_supplemental_files.zip › Supplementary Table S6..xlsx]

## Sheet: Sheet1
ID	Category	Description	p-value
GO:0007155	Biological process	cell adhesion	2.11098e-11
GO:0007165	Biological process	signal transduction	3.4197e-45
GO:0015074	Biological process	DNA integration	4.47555e-07
GO:0006468	Biological process	protein phosphorylation	0.00130562
GO:0051258	Biological process	protein polymerization	0.000356511
GO:0006814	Biological process	sodium ion transport	1.33216e-06
GO:0032088	Biological process	negative regulation of NF-kappaB transcription factor activity	0.00238991
GO:0007601	Biological process	visual perception	1.11887e-24
GO:0042060	Biological process	wound healing	4.14939e-09
GO:0007169	Biological process	transmembrane receptor protein tyrosine kinase signaling pathway	1.22821e-08
GO:0006979	Biological process	response to oxidative stress	2.75726e-07
GO:0006811	Biological process	ion transport	6.35528e-05
GO:0006790	Biological process	sulfur compound metabolic process	0.00253143
GO:0043252	Biological process	sodium-independent organic anion transport	0.0040158
GO:0016032	Biological process	viral process	4.81096e-29
GO:0015031	Biological process	protein transport	1.93961e-26
GO:0006508	Biological process	proteolysis	1.92214e-17
GO:0007416	Biological process	synapse assembly	5.77557e-06
GO:0005975	Biological process	carbohydrate metabolic process	0.000292926
GO:0006694	Biological process	steroid biosynthetic process	0.000316007
GO:0055114	Biological process	oxidation-reduction process	0.00249655
GO:0006362	Biological process	transcription elongation from RNA polymerase I promoter	0.00698267
GO:0016042	Biological process	lipid catabolic process	0.0122673
GO:0006909	Biological process	phagocytosis	0.0140045
GO:0005576	Cellular component	extracellular region	5.18761e-08
GO:0046872	Molecular function	metal ion binding	1.3244e-25
GO:0004252	Molecular function	serine-type endopeptidase activity	3.81551e-09
GO:0030246	Molecular function	carbohydrate binding	0.00520275
GO:0008270	Molecular function	zinc ion binding	4.10108e-17
GO:0004930	Molecular function	G-protein coupled receptor activity	4.9547e-17
