# Supplementary material for: A high-quality chromosomal genome assembly of the sea cucumber Chiridota heheva and its hydrothermal adaptation
Source: Gigascience. 2024 Jan 4;13:giad107. doi: 10.1093/gigascience/giad107 (PMC10764150; doi:10.1093/gigascience/giad107)
Supplement: giad107_Supplemental_Files [file giad107_supplemental_files.zip › Supplementary Table S7..xlsx]

## Sheet: Sheet1
Supplementary Table S7. Reagent and software.
NO.	Reagent
1	10% SDS solution (Sangon Biotech, cat. no. SD8118)
2	1M Tris-HCl, pH8.0, Sterile, DNase free (Beyotime, cat. No. ST780)
3	0.5 M EDTA, PH8.0 (Solarbio, cat. no. E1170)
4	NaCl (Xilong Scientific, cat. No 10101101)
5	PVP-40, polyvinylpyrrolidone (Biosharp, cat. no. BS015)
6	β-mercaptoethanol, βME (Macklin, cat. No. M828395)
7	DNA Extraction Reagent, phenol: Chloroform: Isoamylol=25:24:1, pH>7.8 (Solarbio, cat. no. P1012)
8	DNA/RNA Extraction Reagent, Chloroform: Isoamylol=24:1 (Solarbio, cat. no. P1014)
9	3M sodium acetate pH5.2 (Biosharp, cat. no. BL541A)
10	Ethanol (Xilong Scientific, cat. no. 12803401)
11	Buffer TE (Tiangen, cat. no. RK121-03)
12	Proteinase K 20 mg mL-1 (Tiangen, cat. no. RT403-02)
13	RNaseA 100 mg mL-1 (Tiangen, cat. no. RT405-12)
NO.	Software	Reference
1	Hifiasm version 0.16.1-r375 (Hifiasm, RRID:SCR_021069)	Chen et al., 2021
2	Purge_dups version 1.2.5 (purge dups, RRID:SCR_021173)	Guan et al., 2020
3	Juicer version 1.6 (Juicer, RRID:SCR_017226)	Durand et al., 2016a
4	3D-DNA version 190716 (3D de novo assembly, RRID:SCR_017227)	Dudchenko et al., 2017
5	Juicebox version 1.11.08	Durand et al., 2016b
6	BUSCO version 5.1.2 (BUSCO, RRID:SCR_015008)	Manni et al., 2021
7	RepeatModeler version 2.0.1 (RepeatModeler, RRID:SCR_015027)	Flynn et al., 2020
8	RepeatMasker version open-4.0.6 (RepeatMasker, RRID:SCR_012954)	Tarailo-Graovac and Chen, 2009
9	Augustus version 3.4.3 (Augustus, RRID:SCR_008417)	Stanke et al., 2008
10	GlimmerHMM version 3.0.4 (GlimmerHMM, RRID:SCR 002654)	Majoros et al., 2004
11	GeneID version 1.4.5 (Entrez Gene, RRID:SCR_002473)	Alioto et al., 2018
12	Exonerate version 2.2.0 (Exonerate, RRID: SCR_016088)	Slater and Birney, 2005
13	PASA version 2.5.2 (PASA, RRID:SCR_014656)	Haas et al., 2011
14	EVidenceModeler version 1.1.1 (EVidenceModeler, RRID:SCR_014659)	Haas et al., 2008
15	Interproscan version 5 (InterProScan, RRID:SCR_005829)	Jones et al., 2014
16	KAAS (KEGG Automatic Annotation Server) https://www.genome.jp/tools/kaas/	—
17	OrthoFinder version 2.5.4 (OrthoFinder, RRID:SCR_017118)	Emms and Kelly, 2019
18	MAFFT version 7.475 (MAFFT, RRID:SCR_011811)	Katoh and Standley, 2013
19	RAxML version 8.2.3 (RAxML, RRID:SCR_006086 )	Stamatakis, 2014
20	PAML version 4.9 (PAML, RRID:SCR_014932)	Yang, 2007
21	BLAST version 2.9.0 (BLAST Similarity Search, RRID:SCR_008419)	Camacho et al., 2009
22	JCVI version 0.18 (RRID:SCR_021641)	Tang et al., 2015
23	CAFE version 4.2.1 (CAFE, RRID: SCR_005983)	De Bie et al., 2006
24	trimAl version 1.4.1 (trimAl, RRID:SCR_017334)	Capella-Gutiérrez et al., 2009
25	OrthoVenn3 https://orthovenn3.bioinfotoolkits.net	Sun et al., 2023
26	UpSet (RRID:SCR_022731)	Lex et al., 2014
